# Supplementary material for: Exploring utility of genomic epidemiology to trace origins of highly pathogenic influenza A/H7N9 in Guangdong
Source: Virus Evol. 2020 Dec 18;6(2):veaa097. doi: 10.1093/ve/veaa097 (PMC7758296; doi:10.1093/ve/veaa097)
Supplement: veaa097_Supplementary_Data [file veaa097_supplementary_data.zip]

Archive with 7 entries (7 files):
- S table 4.xls
- S Fig 3 MCC.tre.pdf
- S figure 1.pdf
- S Figure 2.tif
- S table 1.docx
- S table 2.docx
- S table 3.docx
